# Supplementary material for: Analysis and Prediction of the Metabolic Stability of Proteins Based on Their Sequential Features, Subcellular Locations and Interaction Networks
Source: PLoS One. 2010 Jun 4;5(6):e10972. doi: 10.1371/journal.pone.0010972 (PMC2881046; doi:10.1371/journal.pone.0010972)
Supplement: Table S1 — List of the 376 feature components. (0.10 MB XLS) [file pone.0010972.s002.xls]

## Sheet: Table S1
Table S1. List of the 376 feature components.
Feature Name	Feature Type	Subcellular Location	KEGG pathway
V1	Hydrophobicity
V2	Hydrophobicity
V3	Hydrophobicity
V4	Hydrophobicity
V5	Hydrophobicity
V6	Hydrophobicity
V7	Hydrophobicity
V8	Hydrophobicity
V9	Hydrophobicity
V10	Hydrophobicity
V11	Hydrophobicity
V12	Hydrophobicity
V13	Hydrophobicity
V14	Hydrophobicity
V15	Hydrophobicity
V16	Hydrophobicity
V17	Hydrophobicity
V18	Hydrophobicity
V19	Hydrophobicity
V20	Hydrophobicity
V21	Hydrophobicity
V22	Secondary structure
V23	Secondary structure
V24	Secondary structure
V25	Secondary structure
V26	Secondary structure
V27	Secondary structure
V28	Secondary structure
V29	Secondary structure
V30	Secondary structure
V31	Secondary structure
V32	Secondary structure
V33	Secondary structure
V34	Secondary structure
V35	Secondary structure
V36	Secondary structure
V37	Secondary structure
V38	Secondary structure
V39	Secondary structure
V40	Secondary structure
V41	Secondary structure
V42	Secondary structure
V43	Solvent accessibility
V44	Solvent accessibility
V45	Solvent accessibility
V46	Solvent accessibility
V47	Solvent accessibility
V48	Solvent accessibility
V49	Solvent accessibility
V50	Normalized Van Der Waals volume
V51	Normalized Van Der Waals volume
V52	Normalized Van Der Waals volume
V53	Normalized Van Der Waals volume
V54	Normalized Van Der Waals volume
V55	Normalized Van Der Waals volume
V56	Normalized Van Der Waals volume
V57	Normalized Van Der Waals volume
V58	Normalized Van Der Waals volume
V59	Normalized Van Der Waals volume
V60	Normalized Van Der Waals volume
V61	Normalized Van Der Waals volume
V62	Normalized Van Der Waals volume
V63	Normalized Van Der Waals volume
V64	Normalized Van Der Waals volume
V65	Normalized Van Der Waals volume
V66	Normalized Van Der Waals volume
V67	Normalized Van Der Waals volume
V68	Normalized Van Der Waals volume
V69	Normalized Van Der Waals volume
V70	Normalized Van Der Waals volume
V71	Polarity
V72	Polarity
V73	Polarity
V74	Polarity
V75	Polarity
V76	Polarity
V77	Polarity
V78	Polarity
V79	Polarity
V80	Polarity
V81	Polarity
V82	Polarity
V83	Polarity
V84	Polarity
V85	Polarity
V86	Polarity
V87	Polarity
V88	Polarity
V89	Polarity
V90	Polarity
V91	Polarity
V92	Polarizability
V93	Polarizability
V94	Polarizability
V95	Polarizability
V96	Polarizability
V97	Polarizability
V98	Polarizability
V99	Polarizability
V100	Polarizability
V101	Polarizability
V102	Polarizability
V103	Polarizability
V104	Polarizability
V105	Polarizability
V106	Polarizability
V107	Polarizability
V108	Polarizability
V109	Polarizability
V110	Polarizability
V111	Polarizability
V112	Polarizability
V113	Amino acids composition
V114	Amino acids composition
V115	Amino acids composition
V116	Amino acids composition
V117	Amino acids composition
V118	Amino acids composition
V119	Amino acids composition
V120	Amino acids composition
V121	Amino acids composition
V122	Amino acids composition
V123	Amino acids composition
V124	Amino acids composition
V125	Amino acids composition
V126	Amino acids composition
V127	Amino acids composition
V128	Amino acids composition
V129	Amino acids composition
V130	Amino acids composition
V131	Amino acids composition
V132	Amino acids composition
seqlen	Sequence length
L1	Subcellular location	Axon or dendrite
L2	Subcellular location	Biological membrane
L3	Subcellular location	Cell periphery
L4	Subcellular location	Cytoplasm
L5	Subcellular location	Cytoplasmic vesicle
L6	Subcellular location	Endoplasmic reticulum
L7	Subcellular location	Endosome
L8	Subcellular location	Extracellular + cell surface
L9	Subcellular location	Flagellum + cilium
L10	Subcellular location	Golgi apparatus
L11	Subcellular location	Lipid particle
L12	Subcellular location	Microtubule cytoskeleton
L13	Subcellular location	Mitochondrion
L14	Subcellular location	Nuclear periphery
L15	Subcellular location	Nucleolus
L16	Subcellular location	Nucleus
L17	Subcellular location	Peroxisome
L18	Subcellular location	Plastid
L19	Subcellular location	Protoplasm
L20	Subcellular location	Site of polarized growth
L21	Subcellular location	Vacuole
L22	Subcellular location	Virion provirus
hsa00010	KEGG		hsa00010_Glycolysis / Gluconeogenesis
hsa00020	KEGG		hsa00020_Citrate cycle (TCA cycle)
hsa00030	KEGG		hsa00030_Pentose phosphate pathway
hsa00040	KEGG		hsa00040_Pentose and glucuronate interconversions
hsa00051	KEGG		hsa00051_Fructose and mannose metabolism
hsa00052	KEGG		hsa00052_Galactose metabolism
hsa00053	KEGG		hsa00053_Ascorbate and aldarate metabolism
hsa00061	KEGG		hsa00061_Fatty acid biosynthesis
hsa00062	KEGG		hsa00062_Fatty acid elongation in mitochondria
hsa00071	KEGG		hsa00071_Fatty acid metabolism
hsa00072	KEGG		hsa00072_Synthesis and degradation of ketone bodies
hsa00100	KEGG		hsa00100_Steroid biosynthesis
hsa00120	KEGG		hsa00120_Primary bile acid biosynthesis
hsa00130	KEGG		hsa00130_Ubiquinone and other terpenoid-quinone biosynthesis
hsa00140	KEGG		hsa00140_C21-Steroid hormone metabolism
hsa00150	KEGG		hsa00150_Androgen and estrogen metabolism
hsa00190	KEGG		hsa00190_Oxidative phosphorylation
hsa00230	KEGG		hsa00230_Purine metabolism
hsa00232	KEGG		hsa00232_Caffeine metabolism
hsa00240	KEGG		hsa00240_Pyrimidine metabolism
hsa00250	KEGG		hsa00250_Alanine	aspartate and glutamate metabolism
hsa00260	KEGG		hsa00260_Glycine	serine and threonine metabolism
hsa00270	KEGG		hsa00270_Cysteine and methionine metabolism
hsa00280	KEGG		hsa00280_Valine	leucine and isoleucine degradation
hsa00281	KEGG		hsa00281_Geraniol degradation
hsa00290	KEGG		hsa00290_Valine	leucine and isoleucine biosynthesis
hsa00300	KEGG		hsa00300_Lysine biosynthesis
hsa00310	KEGG		hsa00310_Lysine degradation
hsa00330	KEGG		hsa00330_Arginine and proline metabolism
hsa00340	KEGG		hsa00340_Histidine metabolism
hsa00350	KEGG		hsa00350_Tyrosine metabolism
hsa00360	KEGG		hsa00360_Phenylalanine metabolism
hsa00361	KEGG		hsa00361_gamma-Hexachlorocyclohexane degradation
hsa00363	KEGG		hsa00363_Bisphenol A degradation
hsa00364	KEGG		hsa00364_Fluorobenzoate degradation
hsa00380	KEGG		hsa00380_Tryptophan metabolism
hsa00400	KEGG		hsa00400_Phenylalanine	tyrosine and tryptophan biosynthesis
hsa00401	KEGG		hsa00401_Novobiocin biosynthesis
hsa00410	KEGG		hsa00410_beta-Alanine metabolism
hsa00430	KEGG		hsa00430_Taurine and hypotaurine metabolism
hsa00440	KEGG		hsa00440_Aminophosphonate metabolism
hsa00450	KEGG		hsa00450_Selenoamino acid metabolism
hsa00460	KEGG		hsa00460_Cyanoamino acid metabolism
hsa00471	KEGG		hsa00471_D-Glutamine and D-glutamate metabolism
hsa00472	KEGG		hsa00472_D-Arginine and D-ornithine metabolism
hsa00480	KEGG		hsa00480_Glutathione metabolism
hsa00500	KEGG		hsa00500_Starch and sucrose metabolism
hsa00510	KEGG		hsa00510_N-Glycan biosynthesis
hsa00511	KEGG		hsa00511_Other glycan degradation
hsa00512	KEGG		hsa00512_O-Glycan biosynthesis
hsa00514	KEGG		hsa00514_O-Mannosyl glycan biosynthesis
hsa00520	KEGG		hsa00520_Amino sugar and nucleotide sugar metabolism
hsa00521	KEGG		hsa00521_Streptomycin biosynthesis
hsa00531	KEGG		hsa00531_Glycosaminoglycan degradation
hsa00532	KEGG		hsa00532_Chondroitin sulfate biosynthesis
hsa00533	KEGG		hsa00533_Keratan sulfate biosynthesis
hsa00534	KEGG		hsa00534_Heparan sulfate biosynthesis
hsa00561	KEGG		hsa00561_Glycerolipid metabolism
hsa00562	KEGG		hsa00562_Inositol phosphate metabolism
hsa00563	KEGG		hsa00563_Glycosylphosphatidylinositol(GPI)-anchor biosynthesis
hsa00564	KEGG		hsa00564_Glycerophospholipid metabolism
hsa00565	KEGG		hsa00565_Ether lipid metabolism
hsa00590	KEGG		hsa00590_Arachidonic acid metabolism
hsa00591	KEGG		hsa00591_Linoleic acid metabolism
hsa00592	KEGG		hsa00592_alpha-Linolenic acid metabolism
hsa00600	KEGG		hsa00600_Sphingolipid metabolism
hsa00601	KEGG		hsa00601_Glycosphingolipid biosynthesis - lacto and neolacto series
hsa00603	KEGG		hsa00603_Glycosphingolipid biosynthesis - globo series
hsa00604	KEGG		hsa00604_Glycosphingolipid biosynthesis - ganglio series
hsa00620	KEGG		hsa00620_Pyruvate metabolism
hsa00624	KEGG		hsa00624_1- and 2-Methylnaphthalene degradation
hsa00625	KEGG		hsa00625_Tetrachloroethene degradation
hsa00627	KEGG		hsa00627_1	4-Dichlorobenzene degradation
hsa00630	KEGG		hsa00630_Glyoxylate and dicarboxylate metabolism
hsa00632	KEGG		hsa00632_Benzoate degradation via CoA ligation
hsa00640	KEGG		hsa00640_Propanoate metabolism
hsa00641	KEGG		hsa00641_3-Chloroacrylic acid degradation
hsa00643	KEGG		hsa00643_Styrene degradation
hsa00650	KEGG		hsa00650_Butanoate metabolism
hsa00670	KEGG		hsa00670_One carbon pool by folate
hsa00680	KEGG		hsa00680_Methane metabolism
hsa00710	KEGG		hsa00710_Carbon fixation in photosynthetic organisms
hsa00720	KEGG		hsa00720_Reductive carboxylate cycle (CO2 fixation)
hsa00730	KEGG		hsa00730_Thiamine metabolism
hsa00740	KEGG		hsa00740_Riboflavin metabolism
hsa00750	KEGG		hsa00750_Vitamin B6 metabolism
hsa00760	KEGG		hsa00760_Nicotinate and nicotinamide metabolism
hsa00770	KEGG		hsa00770_Pantothenate and CoA biosynthesis
hsa00780	KEGG		hsa00780_Biotin metabolism
hsa00785	KEGG		hsa00785_Lipoic acid metabolism
hsa00790	KEGG		hsa00790_Folate biosynthesis
hsa00791	KEGG		hsa00791_Atrazine degradation
hsa00830	KEGG		hsa00830_Retinol metabolism
hsa00860	KEGG		hsa00860_Porphyrin and chlorophyll metabolism
hsa00900	KEGG		hsa00900_Terpenoid backbone biosynthesis
hsa00902	KEGG		hsa00902_Monoterpenoid biosynthesis
hsa00903	KEGG		hsa00903_Limonene and pinene degradation
hsa00910	KEGG		hsa00910_Nitrogen metabolism
hsa00920	KEGG		hsa00920_Sulfur metabolism
hsa00930	KEGG		hsa00930_Caprolactam degradation
hsa00940	KEGG		hsa00940_Phenylpropanoid biosynthesis
hsa00950	KEGG		hsa00950_Isoquinoline alkaloid biosynthesis
hsa00960	KEGG		hsa00960_Tropane	piperidine and pyridine alkaloid biosynthesis
hsa00965	KEGG		hsa00965_Betalain biosynthesis
hsa00970	KEGG		hsa00970_Aminoacyl-tRNA biosynthesis
hsa00980	KEGG		hsa00980_Metabolism of xenobiotics by cytochrome P450
hsa00982	KEGG		hsa00982_Drug metabolism - cytochrome P450
hsa00983	KEGG		hsa00983_Drug metabolism - other enzymes
hsa01040	KEGG		hsa01040_Biosynthesis of unsaturated fatty acids
hsa01061	KEGG		hsa01061_Biosynthesis of phenylpropanoids
hsa01062	KEGG		hsa01062_Biosynthesis of terpenoids and steroids
hsa01063	KEGG		hsa01063_Biosynthesis of alkaloids derived from shikimate pathway
hsa01064	KEGG		hsa01064_Biosynthesis of alkaloids derived from ornithine	lysine and nicotinic acid
hsa01065	KEGG		hsa01065_Biosynthesis of alkaloids derived from histidine and purine
hsa01066	KEGG		hsa01066_Biosynthesis of alkaloids derived from terpenoid and polyketide
hsa01070	KEGG		hsa01070_Biosynthesis of plant hormones
hsa01100	KEGG		hsa01100_Metabolic pathways
hsa02010	KEGG		hsa02010_ABC transporters
hsa03010	KEGG		hsa03010_Ribosome
hsa03018	KEGG		hsa03018_RNA degradation
hsa03020	KEGG		hsa03020_RNA polymerase
hsa03022	KEGG		hsa03022_Basal transcription factors
hsa03030	KEGG		hsa03030_DNA replication
hsa03050	KEGG		hsa03050_Proteasome
hsa03060	KEGG		hsa03060_Protein export
hsa03320	KEGG		hsa03320_PPAR signaling pathway
hsa03410	KEGG		hsa03410_Base excision repair
hsa03420	KEGG		hsa03420_Nucleotide excision repair
hsa03430	KEGG		hsa03430_Mismatch repair
hsa03440	KEGG		hsa03440_Homologous recombination
hsa03450	KEGG		hsa03450_Non-homologous end-joining
hsa04010	KEGG		hsa04010_MAPK signaling pathway
hsa04012	KEGG		hsa04012_ErbB signaling pathway
hsa04020	KEGG		hsa04020_Calcium signaling pathway
hsa04060	KEGG		hsa04060_Cytokine-cytokine receptor interaction
hsa04062	KEGG		hsa04062_Chemokine signaling pathway
hsa04070	KEGG		hsa04070_Phosphatidylinositol signaling system
hsa04080	KEGG		hsa04080_Neuroactive ligand-receptor interaction
hsa04110	KEGG		hsa04110_Cell cycle
hsa04115	KEGG		hsa04115_p53 signaling pathway
hsa04120	KEGG		hsa04120_Ubiquitin mediated proteolysis
hsa04130	KEGG		hsa04130_SNARE interactions in vesicular transport
hsa04140	KEGG		hsa04140_Regulation of autophagy
hsa04142	KEGG		hsa04142_Lysosome
hsa04144	KEGG		hsa04144_Endocytosis
hsa04150	KEGG		hsa04150_mTOR signaling pathway
hsa04210	KEGG		hsa04210_Apoptosis
hsa04260	KEGG		hsa04260_Cardiac muscle contraction
hsa04270	KEGG		hsa04270_Vascular smooth muscle contraction
hsa04310	KEGG		hsa04310_Wnt signaling pathway
hsa04320	KEGG		hsa04320_Dorso-ventral axis formation
hsa04330	KEGG		hsa04330_Notch signaling pathway
hsa04340	KEGG		hsa04340_Hedgehog signaling pathway
hsa04350	KEGG		hsa04350_TGF-beta signaling pathway
hsa04360	KEGG		hsa04360_Axon guidance
hsa04370	KEGG		hsa04370_VEGF signaling pathway
hsa04510	KEGG		hsa04510_Focal adhesion
hsa04512	KEGG		hsa04512_ECM-receptor interaction
hsa04514	KEGG		hsa04514_Cell adhesion molecules (CAMs)
hsa04520	KEGG		hsa04520_Adherens junction
hsa04530	KEGG		hsa04530_Tight junction
hsa04540	KEGG		hsa04540_Gap junction
hsa04610	KEGG		hsa04610_Complement and coagulation cascades
hsa04612	KEGG		hsa04612_Antigen processing and presentation
hsa04614	KEGG		hsa04614_Renin-angiotensin system
hsa04620	KEGG		hsa04620_Toll-like receptor signaling pathway
hsa04622	KEGG		hsa04622_RIG-I-like receptor signaling pathway
hsa04630	KEGG		hsa04630_Jak-STAT signaling pathway
hsa04640	KEGG		hsa04640_Hematopoietic cell lineage
hsa04650	KEGG		hsa04650_Natural killer cell mediated cytotoxicity
hsa04660	KEGG		hsa04660_T cell receptor signaling pathway
hsa04662	KEGG		hsa04662_B cell receptor signaling pathway
hsa04664	KEGG		hsa04664_Fc epsilon RI signaling pathway
hsa04666	KEGG		hsa04666_Fc gamma R-mediated phagocytosis
hsa04670	KEGG		hsa04670_Leukocyte transendothelial migration
hsa04710	KEGG		hsa04710_Circadian rhythm - mammal
hsa04720	KEGG		hsa04720_Long-term potentiation
hsa04722	KEGG		hsa04722_Neurotrophin signaling pathway
hsa04730	KEGG		hsa04730_Long-term depression
hsa04740	KEGG		hsa04740_Olfactory transduction
hsa04742	KEGG		hsa04742_Taste transduction
hsa04810	KEGG		hsa04810_Regulation of actin cytoskeleton
hsa04910	KEGG		hsa04910_Insulin signaling pathway
hsa04912	KEGG		hsa04912_GnRH signaling pathway
hsa04916	KEGG		hsa04916_Melanogenesis
hsa04920	KEGG		hsa04920_Adipocytokine signaling pathway
hsa04930	KEGG		hsa04930_Type II diabetes mellitus
hsa04940	KEGG		hsa04940_Type I diabetes mellitus
hsa04950	KEGG		hsa04950_Maturity onset diabetes of the young
hsa05010	KEGG		hsa05010_Alzheimer's disease
hsa05012	KEGG		hsa05012_Parkinson's disease
hsa05014	KEGG		hsa05014_Amyotrophic lateral sclerosis (ALS)
hsa05016	KEGG		hsa05016_Huntington's disease
hsa05020	KEGG		hsa05020_Prion diseases
hsa05110	KEGG		hsa05110_Vibrio cholerae infection
hsa05120	KEGG		hsa05120_Epithelial cell signaling in Helicobacter pylori infection
hsa05130	KEGG		hsa05130_Pathogenic Escherichia coli infection - EHEC
hsa05200	KEGG		hsa05200_Pathways in cancer
hsa05210	KEGG		hsa05210_Colorectal cancer
hsa05211	KEGG		hsa05211_Renal cell carcinoma
hsa05212	KEGG		hsa05212_Pancreatic cancer
hsa05213	KEGG		hsa05213_Endometrial cancer
hsa05214	KEGG		hsa05214_Glioma
hsa05215	KEGG		hsa05215_Prostate cancer
hsa05216	KEGG		hsa05216_Thyroid cancer
hsa05217	KEGG		hsa05217_Basal cell carcinoma
hsa05218	KEGG		hsa05218_Melanoma
hsa05219	KEGG		hsa05219_Bladder cancer
hsa05220	KEGG		hsa05220_Chronic myeloid leukemia
hsa05221	KEGG		hsa05221_Acute myeloid leukemia
hsa05222	KEGG		hsa05222_Small cell lung cancer
hsa05223	KEGG		hsa05223_Non-small cell lung cancer
hsa05310	KEGG		hsa05310_Asthma
hsa05320	KEGG		hsa05320_Autoimmune thyroid disease
hsa05322	KEGG		hsa05322_Systemic lupus erythematosus
hsa05330	KEGG		hsa05330_Allograft rejection
hsa05332	KEGG		hsa05332_Graft-versus-host disease
hsa05340	KEGG		hsa05340_Primary immunodeficiency
hsa05410	KEGG		hsa05410_Hypertrophic cardiomyopathy (HCM)
hsa05412	KEGG		hsa05412_Arrhythmogenic right ventricular cardiomyopathy (ARVC)
complex	complex
