# Supplementary material for: Analysis and Prediction of the Metabolic Stability of Proteins Based on Their Sequential Features, Subcellular Locations and Interaction Networks
Source: PLoS One. 2010 Jun 4;5(6):e10972. doi: 10.1371/journal.pone.0010972 (PMC2881046; doi:10.1371/journal.pone.0010972)
Supplement: Table S2 — The optimal feature components. (0.05 MB XLS) [file pone.0010972.s003.xls]

## Sheet: Table S2 (A)
Table S2 (A). The optimal 62 feature components for the classifier of “short or medium half-life” and “long or extra-long half-life”
Order	Feature Name	mRMR Score	Feature Type	Subcellular Location	KEGG pathway
1	V3	0.049	Hydrophobicity
2	V17	0.016	Hydrophobicity
3	L8	0.011	Subcellular location	Extracellular + cell surface
4	L15	0.011	Subcellular location	Nucleolus
5	L2	0.007	Subcellular location	Biological membrane
6	V46	0.007	Solvent accessibility
7	L4	0.006	Subcellular location	Cytoplasm
8	V116	0.008	Amino acids composition
9	V7	0.007	Hydrophobicity
10	V90	0.005	Polarity
11	hsa01040	0.003	KEGG		hsa01061_Biosynthesis of phenylpropanoids
12	V12	0.004	Hydrophobicity
13	V27	0.003	Secondary structure
14	L16	0.004	Subcellular location	Nucleus
15	V126	0.003	Amino acids composition
16	V11	0.003	Hydrophobicity
17	V115	0.003	Amino acids composition
18	hsa04060	0.003	KEGG		hsa04062_Chemokine signaling pathway
19	V128	0.004	Amino acids composition
20	V104	0.002	Polarizability
21	complex	0.002	complex
22	hsa04710	0.002	KEGG		hsa04720_Long-term potentiation
23	V95	0.002	Polarizability
24	hsa00512	0.002	KEGG		hsa00514_O-Mannosyl glycan biosynthesis
25	V36	0.002	Secondary structure
26	L7	0.002	Subcellular location	Endosome
27	hsa05130	0.001	KEGG		hsa05200_Pathways in cancer
28	V122	0.002	Amino acids composition
29	hsa00970	0.001	KEGG		hsa00980_Metabolism of xenobiotics by cytochrome P450
30	V76	0.002	Polarity
31	V103	0.002	Polarizability
32	V56	0.002	Normalized Van Der Waals volume
33	V31	0.001	Secondary structure
34	hsa00521	0.001	KEGG		hsa00531_Glycosaminoglycan degradation
35	L6	0.001	Subcellular location	Endoplasmic reticulum
36	V74	0.002	Polarity
37	V18	0.001	Hydrophobicity
38	hsa02010	0.001	KEGG		hsa03010_Ribosome
39	hsa00624	0.001	KEGG		hsa00625_Tetrachloroethene degradation
40	hsa00780	0.001	KEGG		hsa00785_Lipoic acid metabolism
41	V88	0.001	Polarity
42	hsa03420	0.001	KEGG		hsa03430_Mismatch repair
43	hsa05320	0.001	KEGG		hsa05322_Systemic lupus erythematosus
44	V5	0.001	Hydrophobicity
45	V32	0.001	Secondary structure
46	V132	0.001	Amino acids composition
47	V102	0.001	Polarizability
48	V71	0.001	Polarity
49	V91	0.001	Polarity
50	hsa00300	0	KEGG		hsa00310_Lysine degradation
51	hsa00534	0	KEGG		hsa00561_Glycerolipid metabolism
52	V82	0	Polarity
53	L17	0	Subcellular location	Peroxisome
54	V87	0	Polarity
55	V114	0	Amino acids composition
56	V39	0	Secondary structure
57	hsa00430	0	KEGG		hsa00440_Aminophosphonate metabolism
58	hsa00514	0	KEGG		hsa00520_Amino sugar and nucleotide sugar metabolism
59	hsa00100	0	KEGG		hsa00120_Primary bile acid biosynthesis
60	hsa04610	0	KEGG		hsa04612_Antigen processing and presentation
61	hsa03060	0	KEGG		hsa03320_PPAR signaling pathway
62	hsa04330	0	KEGG		hsa04340_Hedgehog signaling pathway

## Sheet: Table S2 (B)
Table S2 (B). The optimal 43 feature components for the classifier of short and medium half-life proteins
Order	Feature Name	mRMR Score	Feature Type	Subcellular Location	KEGG pathway
1	L16	0.041	Subcellular location	Nucleus
2	V18	0.025	Hydrophobicity
3	hsa00903	0.016	KEGG		hsa00910_Nitrogen metabolism
4	V73	0.015	Polarity
5	hsa04120	0.004	KEGG		hsa04130_SNARE interactions in vesicular transport
6	L2	0.007	Subcellular location	Biological membrane
7	V35	0.004	Secondary structure
8	hsa05340	0.003	KEGG		hsa05410_Hypertrophic cardiomyopathy (HCM)
9	V64	0.003	Normalized Van Der Waals volume
10	hsa01100	0.002	KEGG		hsa02010_ABC transporters
11	V117	0.003	Amino acids composition
12	hsa00062	0.002	KEGG		hsa00071_Fatty acid metabolism
13	hsa00230	0.001	KEGG		hsa00232_Caffeine metabolism
14	hsa04710	0.001	KEGG		hsa04720_Long-term potentiation
15	V131	0.002	Amino acids composition
16	V62	0.002	Normalized Van Der Waals volume
17	V127	0.002	Amino acids composition
18	V5	0.002	Hydrophobicity
19	V46	0.002	Solvent accessibility
20	hsa00281	0.001	KEGG		hsa00290_Valine	leucine and isoleucine biosynthesis
21	hsa04614	0.001	KEGG		hsa04620_Toll-like receptor signaling pathway
22	hsa00591	0.001	KEGG		hsa00592_alpha-Linolenic acid metabolism
23	L13	0	Subcellular location	Mitochondrion
24	hsa00401	0.001	KEGG		hsa00410_beta-Alanine metabolism
25	V30	0.001	Secondary structure
26	hsa00100	0	KEGG		hsa00120_Primary bile acid biosynthesis
27	V116	0.001	Amino acids composition
28	hsa00670	0.001	KEGG		hsa00680_Methane metabolism
29	L12	0	Subcellular location	Microtubule cytoskeleton
30	V76	0.001	Polarity
31	hsa00380	0.001	KEGG		hsa00400_Phenylalanine	tyrosine and tryptophan biosynthesis
32	L6	0.001	Subcellular location	Endoplasmic reticulum
33	hsa05219	0	KEGG		hsa05220_Chronic myeloid leukemia
34	V20	0	Hydrophobicity
35	V115	0.001	Amino acids composition
36	hsa00521	0	KEGG		hsa00531_Glycosaminoglycan degradation
37	hsa04020	0	KEGG		hsa04060_Cytokine-cytokine receptor interaction
38	L7	0	Subcellular location	Endosome
39	hsa00780	0	KEGG		hsa00785_Lipoic acid metabolism
40	V91	0	Polarity
41	V32	0	Secondary structure
42	hsa00592	0	KEGG		hsa00600_Sphingolipid metabolism
43	V38	0	Secondary structure

## Sheet: Table S2 (C)
Table S2 (C). The optimal 122 feature components for the classifier of long and extra-long half-life proteins.
Order	Feature Name	mRMR Score	Feature Type	Subcellular Location	KEGG pathway
1	L4	0.032	Subcellular location	Cytoplasm
2	V6	0.02	Hydrophobicity
3	V109	0.009	Polarizability
4	hsa04510	0.006	KEGG		hsa04512_ECM-receptor interaction
5	L8	0.007	Subcellular location	Extracellular + cell surface
6	L17	0.006	Subcellular location	Peroxisome
7	hsa00600	0.005	KEGG		hsa00601_Glycosphingolipid biosynthesis - lacto and neolacto series
8	V10	0.004	Hydrophobicity
9	V128	0.004	Amino acids composition
10	hsa00591	0.004	KEGG		hsa00592_alpha-Linolenic acid metabolism
11	hsa00330	0.004	KEGG		hsa00340_Histidine metabolism
12	hsa04612	0.003	KEGG		hsa04614_Renin-angiotensin system
13	V116	0.003	Amino acids composition
14	L10	0.003	Subcellular location	Golgi apparatus
15	L6	0.002	Subcellular location	Endoplasmic reticulum
16	hsa00790	0.002	KEGG		hsa00791_Atrazine degradation
17	V88	0.003	Polarity
18	V126	0.002	Amino acids composition
19	V56	0.001	Normalized Van Der Waals volume
20	hsa00430	0.001	KEGG		hsa00440_Aminophosphonate metabolism
21	V114	0.002	Amino acids composition
22	V32	0.001	Secondary structure
23	L7	0.001	Subcellular location	Endosome
24	L2	0.001	Subcellular location	Biological membrane
25	hsa04360	0.001	KEGG		hsa04370_VEGF signaling pathway
26	V7	0.001	Hydrophobicity
27	hsa03060	0.001	KEGG		hsa03320_PPAR signaling pathway
28	hsa00052	0.001	KEGG		hsa00053_Ascorbate and aldarate metabolism
29	hsa04080	0.001	KEGG		hsa04110_Cell cycle
30	V115	0.001	Amino acids composition
31	hsa05216	0.001	KEGG		hsa05217_Basal cell carcinoma
32	L3	0	Subcellular location	Cell periphery
33	V26	0	Secondary structure
34	hsa00780	0	KEGG		hsa00785_Lipoic acid metabolism
35	hsa04060	0	KEGG		hsa04062_Chemokine signaling pathway
36	L9	0	Subcellular location	Flagellum + cilium
37	V4	0	Hydrophobicity
38	hsa04142	0	KEGG		hsa04144_Endocytosis
39	hsa05130	0	KEGG		hsa05200_Pathways in cancer
40	L11	0	Subcellular location	Lipid particle
41	L20	0	Subcellular location	Site of polarized growth
42	L19	0	Subcellular location	Protoplasm
43	L18	0	Subcellular location	Plastid
44	V70	0	Normalized Van Der Waals volume
45	hsa00643	0	KEGG		hsa00650_Butanoate metabolism
46	hsa05412	0	KEGG		NA
47	V118	0	Amino acids composition
48	L22	0	Subcellular location	Virion provirus
49	hsa00627	0	KEGG		hsa00630_Glyoxylate and dicarboxylate metabolism
50	hsa00625	0	KEGG		hsa00627_1	4-Dichlorobenzene degradation
51	V99	0	Polarizability
52	hsa00364	0	KEGG		hsa00380_Tryptophan metabolism
53	L1	0	Subcellular location	Axon or dendrite
54	V132	0	Amino acids composition
55	hsa00250	0	KEGG		hsa00260_Glycine	serine and threonine metabolism
56	V11	0	Hydrophobicity
57	V73	0	Polarity
58	V102	0	Polarizability
59	V96	0	Polarizability
60	complex	0	complex
61	L14	0	Subcellular location	Nuclear periphery
62	hsa00232	0	KEGG		hsa00240_Pyrimidine metabolism
63	hsa04742	0	KEGG		hsa04810_Regulation of actin cytoskeleton
64	hsa04740	0	KEGG		hsa04742_Taste transduction
65	hsa00604	0	KEGG		hsa00620_Pyruvate metabolism
66	L5	0	Subcellular location	Cytoplasmic vesicle
67	hsa04662	0	KEGG		hsa04664_Fc epsilon RI signaling pathway
68	L12	-0.001	Subcellular location	Microtubule cytoskeleton
69	hsa00281	-0.001	KEGG		hsa00290_Valine	leucine and isoleucine biosynthesis
70	hsa03010	-0.001	KEGG		hsa03018_RNA degradation
71	hsa00730	-0.001	KEGG		hsa00740_Riboflavin metabolism
72	hsa00534	-0.001	KEGG		hsa00561_Glycerolipid metabolism
73	V64	-0.001	Normalized Van Der Waals volume
74	V25	-0.001	Secondary structure
75	hsa04950	-0.001	KEGG		hsa05010_Alzheimer's disease
76	hsa04710	-0.001	KEGG		hsa04720_Long-term potentiation
77	V21	-0.001	Hydrophobicity
78	hsa00030	-0.001	KEGG		hsa00040_Pentose and glucuronate interconversions
79	hsa00965	-0.001	KEGG		hsa00970_Aminoacyl-tRNA biosynthesis
80	hsa00512	-0.001	KEGG		hsa00514_O-Mannosyl glycan biosynthesis
81	hsa05010	-0.001	KEGG		hsa05012_Parkinson's disease
82	V124	-0.001	Amino acids composition
83	hsa05110	-0.001	KEGG		hsa05120_Epithelial cell signaling in Helicobacter pylori infection
84	hsa04130	-0.001	KEGG		hsa04140_Regulation of autophagy
85	hsa03430	-0.001	KEGG		hsa03440_Homologous recombination
86	V9	-0.001	Hydrophobicity
87	hsa00563	-0.001	KEGG		hsa00564_Glycerophospholipid metabolism
88	hsa00100	-0.001	KEGG		hsa00120_Primary bile acid biosynthesis
89	L15	-0.001	Subcellular location	Nucleolus
90	V27	-0.001	Secondary structure
91	hsa00531	-0.001	KEGG		hsa00532_Chondroitin sulfate biosynthesis
92	L21	-0.001	Subcellular location	Vacuole
93	hsa00300	-0.001	KEGG		hsa00310_Lysine degradation
94	hsa03050	-0.001	KEGG		hsa03060_Protein export
95	V107	-0.001	Polarizability
96	hsa00791	-0.001	KEGG		hsa00830_Retinol metabolism
97	hsa04330	-0.001	KEGG		hsa04340_Hedgehog signaling pathway
98	hsa03020	-0.001	KEGG		hsa03022_Basal transcription factors
99	V74	-0.001	Polarity
100	hsa00565	-0.001	KEGG		hsa00590_Arachidonic acid metabolism
101	hsa00440	-0.001	KEGG		hsa00450_Selenoamino acid metabolism
102	hsa05322	-0.001	KEGG		hsa05330_Allograft rejection
103	hsa00785	-0.001	KEGG		hsa00790_Folate biosynthesis
104	hsa01040	-0.001	KEGG		hsa01061_Biosynthesis of phenylpropanoids
105	V110	-0.001	Polarizability
106	L13	-0.001	Subcellular location	Mitochondrion
107	hsa00514	-0.001	KEGG		hsa00520_Amino sugar and nucleotide sugar metabolism
108	hsa00601	-0.001	KEGG		hsa00603_Glycosphingolipid biosynthesis - globo series
109	hsa04614	-0.001	KEGG		hsa04620_Toll-like receptor signaling pathway
110	hsa00760	-0.001	KEGG		hsa00770_Pantothenate and CoA biosynthesis
111	hsa00920	-0.001	KEGG		hsa00930_Caprolactam degradation
112	V130	-0.001	Amino acids composition
113	hsa01065	-0.001	KEGG		hsa01066_Biosynthesis of alkaloids derived from terpenoid and polyketide
114	hsa00472	-0.001	KEGG		hsa00480_Glutathione metabolism
115	V2	-0.001	Hydrophobicity
116	hsa03018	-0.001	KEGG		hsa03020_RNA polymerase
117	hsa05310	-0.001	KEGG		hsa05320_Autoimmune thyroid disease
118	hsa04722	-0.001	KEGG		hsa04730_Long-term depression
119	V76	-0.001	Polarity
120	hsa00740	-0.001	KEGG		hsa00750_Vitamin B6 metabolism
121	hsa00510	-0.001	KEGG		hsa00511_Other glycan degradation
122	hsa00561	-0.001	KEGG		hsa00562_Inositol phosphate metabolism
