# Supplementary material for: Analysis and Prediction of the Metabolic Stability of Proteins Based on Their Sequential Features, Subcellular Locations and Interaction Networks
Source: PLoS One. 2010 Jun 4;5(6):e10972. doi: 10.1371/journal.pone.0010972 (PMC2881046; doi:10.1371/journal.pone.0010972)
Supplement: Table S3 — The predicted metabolic stability for drug target proteins. (0.10 MB XLS) [file pone.0010972.s004.xls]

## Sheet: Table S3
Table S3. The predicted metabolic stability for drug target proteins.
Drug (DrugBank accession number)	Halflife of drug (minutes)	Drug target protein	Predicted halflife of drug target protein
DB00308	360	Q9NS40	long
DB00308	360	Q9H252	short
DB00308	360	Q06432	medium
DB00308	360	P54289	long
DB00308	360	O00180	medium
DB00308	360	Q9Y257	long
DB00308	360	Q14654	short
DB00908	420	Q14524	long
DB00908	420	P02763	medium
DB00908	420	O00180	medium
DB00908	420	Q9Y257	long
DB00661	306	Q06432	medium
DB00661	306	Q08289	short
DB00661	306	Q14524	long
DB00661	306	Q14654	short
DB00661	306	O00305	medium
DB00661	306	P54284	extra-long
DB02546	120	Q92769	long
DB02546	120	O15379	long
DB02546	120	Q9BY41	long
DB00257	120	O15554	short
DB00468	1080	P69905	long
DB00468	1080	O15554	short
DB01173	990	Q05586	extra-long
DB01173	990	O60391	extra-long
DB01173	990	Q8TCU5	long
DB00126	23040	Q6NS38	medium
DB00126	23040	Q96Q83	medium
DB00126	23040	O60568	medium
DB01278	48	O60894	medium
DB01278	48	O60895	medium
DB01278	48	O60896	medium
DB00783	2160	P03372	long
DB00783	2160	O75469	medium
DB00783	2160	Q92731	short
DB00977	2160	P03372	long
DB00977	2160	O75469	medium
DB00181	90.6	O75899	long
DB01049	210	O94956	long
DB01136	510	O95298	long
DB01136	510	P16860	medium
DB01136	510	P17302	long
DB01106	2160	O95665	medium
DB00668	2	P00439	medium
DB01235	70	P00439	medium
DB06262	150	P00439	medium
DB00055	330	P38435	extra-long
DB00055	330	Q9UNN8	long
DB00055	330	P00450	medium
DB00055	330	P02776	short
DB00242	324	P00491	long
DB00242	324	P00813	medium
DB00787	174	P00491	long
DB00352	80	P00492	long
DB00993	300	Q01432	extra-long
DB00993	300	P00492	long
DB00993	300	P30566	extra-long
DB00552	342	P00813	medium
DB00975	40	P00813	medium
DB01073	1200	P23921	extra-long
DB01073	1200	P00813	medium
DB01257	4920	P01031	extra-long
DB01407	2250	P01138	long
DB00107	3.5	P01178	medium
DB00741	420	P01189	medium
DB00836	705	Q13224	medium
DB00836	705	Q12879	extra-long
DB00836	705	P01189	medium
DB00836	705	P41143	short
DB01108	480	P01189	medium
DB01108	480	Q92731	short
DB00692	19	P01275	short
DB01276	144	P01275	short
DB00641	180	P05231	medium
DB00641	180	P10145	short
DB00641	180	P12643	long
DB00641	180	P13500	short
DB00641	180	P04035	long
DB00641	180	P42574	long
DB00641	180	Q07869	long
DB00641	180	P01579	medium
DB00026	300	P01584	long
DB01017	990	P01584	long
DB01017	990	P29466	long
DB01017	990	P42574	long
DB00004	75	P01589	extra-long
DB00041	49	P01589	extra-long
DB00074	10368	P01589	extra-long
DB00111	35280	P01589	extra-long
DB00162	114	Q6NUM9	long
DB00162	114	P02753	long
DB00280	402	Q14524	long
DB00280	402	P02763	medium
DB00706	3600	P02763	medium
DB00802	100.5	P02763	medium
DB00946	7920	P02763	medium
DB01359	795	P02763	medium
DB01418	570	P02763	medium
DB00279	3600	P10827	medium
DB00279	3600	P02766	medium
DB00451	9360	Q14894	long
DB00451	9360	P02766	medium
DB00451	9360	P10827	medium
DB00586	120	P02766	medium
DB00861	600	P02766	medium
DB00286	444	P03372	long
DB00294	1500	P03372	long
DB00351	2040	P03372	long
DB00396	2697.9	P03372	long
DB00506	570	P03372	long
DB00539	7200	P03372	long
DB00603	72000	P03372	long
DB00655	1140	P03372	long
DB00675	630	P03372	long
DB00675	630	Q92731	short
DB00882	8640	P03372	long
DB00947	57600	P03372	long
DB00957	1260	P03372	long
DB01006	2880	P03372	long
DB01065	42.5	P48039	short
DB01065	42.5	P03372	long
DB01065	42.5	P42574	long
DB01183	55.5	P03372	long
DB01183	55.5	P41143	short
DB01185	552	P03372	long
DB01196	1200	Q92731	short
DB01196	1200	P03372	long
DB01395	1800	P03372	long
DB01406	1440	P03372	long
DB01406	1440	P13500	short
DB01236	1140	P03886	long
DB01236	1140	P42261	extra-long
DB01236	1140	P14867	extra-long
DB01236	1140	Q09470	long
DB01236	1140	P30049	extra-long
DB00175	4620	P04035	long
DB00175	4620	Q9Y6L6	medium
DB00227	318	P04035	long
DB00439	150	P04035	long
DB01076	840	P29965	extra-long
DB01076	840	P37231	long
DB01076	840	Q07869	long
DB01076	840	P33993	long
DB01076	840	Q14566	long
DB01076	840	P04035	long
DB01076	840	P13500	short
DB01095	150	P04035	long
DB01098	1140	P04035	long
DB01393	90	Q07869	long
DB01393	90	P04035	long
DB00293	11880	P04818	long
DB00432	15	P04818	long
DB00544	15	P04818	long
DB00642	210	P04818	long
DB00650	372	P04818	long
DB01101	45	P04818	long
DB00686	288	P05230	extra-long
DB00686	288	P08620	medium
DB01128	8496	P05231	medium
DB01128	8496	Q92731	short
DB00046	1800	P48745	medium
DB00046	1800	P06400	long
DB00047	1800	P48745	medium
DB00047	1800	P06400	long
DB00987	10	P06746	long
DB01285	15	P06850	medium
DB00075	48	P07766	short
DB00648	127440	P10109	long
DB00744	150	P10145	short
DB01001	96	P10145	short
DB01009	135	P10145	short
DB00790	54	P10997	short
DB00136	390	P11473	medium
DB00146	17280	P11473	medium
DB00153	2010	P11473	medium
DB00910	300	P11473	medium
DB00459	2940	P13631	extra-long
DB00459	2940	P48443	long
DB00755	75	P13631	extra-long
DB00755	75	P48443	long
DB00755	75	P51843	extra-long
DB00755	75	P49788	long
DB00799	1080	P13631	extra-long
DB00926	172800	P13631	extra-long
DB00926	172800	P48443	long
DB00186	720	Q16445	extra-long
DB00186	720	P30536	long
DB00186	720	P14867	extra-long
DB00186	720	P31644	long
DB00186	720	P34903	extra-long
DB00186	720	P47869	long
DB00186	720	P48169	long
DB00189	3630	P14867	extra-long
DB00189	3630	P31644	long
DB00189	3630	P34903	extra-long
DB00189	3630	P47869	long
DB00189	3630	P48169	long
DB00189	3630	Q16445	extra-long
DB00241	2100	P14867	extra-long
DB00273	1260	P14867	extra-long
DB00292	75	P14867	extra-long
DB00312	1650	P14867	extra-long
DB00349	1080	P14867	extra-long
DB00371	600	P14867	extra-long
DB00371	600	P47869	long
DB00371	600	P34903	extra-long
DB00371	600	P48169	long
DB00371	600	P31644	long
DB00371	600	Q16445	extra-long
DB00404	996	P14867	extra-long
DB00404	996	Q16445	extra-long
DB00404	996	P30536	long
DB00404	996	P34903	extra-long
DB00404	996	P48169	long
DB00404	996	P31644	long
DB00404	996	P47869	long
DB00425	156	P30536	long
DB00425	156	P14867	extra-long
DB00475	2160	P14867	extra-long
DB00599	330	P14867	extra-long
DB00628	2880	P30536	long
DB00628	2880	P14867	extra-long
DB00683	270	P14867	extra-long
DB00683	270	P31644	long
DB00683	270	P34903	extra-long
DB00683	270	P47869	long
DB00683	270	P48169	long
DB00683	270	Q16445	extra-long
DB00690	4410	P14867	extra-long
DB00690	4410	P31644	long
DB00690	4410	P34903	extra-long
DB00690	4410	P47869	long
DB00690	4410	P48169	long
DB00690	4410	Q16445	extra-long
DB00794	780	P14867	extra-long
DB00829	7200	P30536	long
DB00829	7200	P14867	extra-long
DB00829	7200	P47869	long
DB00829	7200	P34903	extra-long
DB00837	240	P14867	extra-long
DB00849	2040	P14867	extra-long
DB00962	60	P30536	long
DB00962	60	P14867	extra-long
DB01068	2100	P14867	extra-long
DB01068	2100	P30536	long
DB01107	660	P14867	extra-long
DB01154	858	P14867	extra-long
DB01174	4740	P14867	extra-long
DB01353	2220	P14867	extra-long
DB01588	7080	P14867	extra-long
DB01589	2340	P14867	extra-long
DB01595	1590	P14867	extra-long
DB00808	840	P15382	short
DB00624	55	P16860	medium
DB04899	18	P17342	medium
DB00115	8640	P20061	short
DB00115	8640	P20062	short
DB00115	8640	P22033	medium
DB00200	8640	P20062	short
DB00200	8640	P20061	short
DB00200	8640	P22033	medium
DB00575	840	P21452	medium
DB00716	198	Q9Y271	long
DB00716	198	Q9NS75	medium
DB00716	198	Q13258	short
DB00716	198	P21462	medium
DB00631	312	P23921	extra-long
DB01005	210	P23921	extra-long
DB00559	300	P24530	long
DB00673	660	P25103	long
DB01221	165	Q8TCU5	long
DB01221	165	P25103	long
DB04894	30	P25103	long
DB00859	60	P29466	long
DB00906	480	P30531	medium
DB00907	60	Q01959	medium
DB00907	60	P30531	medium
DB00907	60	Q14524	long
DB00907	60	P31645	long
DB00907	60	P41145	long
DB00231	900	P30536	long
DB00402	360	P30536	long
DB00546	180	P30536	long
DB00897	210	P30536	long
DB01198	714	P30536	long
DB01215	1020	P30536	long
DB01544	1320	Q9BY64	extra-long
DB01544	1320	P47869	long
DB01544	1320	P48169	long
DB01544	1320	P31644	long
DB01544	1320	Q16445	extra-long
DB01544	1320	P34903	extra-long
DB01544	1320	P30536	long
DB01559	240	P30536	long
DB01594	540	P30536	long
DB00177	360	P30556	long
DB00275	980	P30556	long
DB00421	10	P30556	long
DB00678	120	P30556	long
DB00796	540	P30556	long
DB00876	420	P30556	long
DB00966	1440	P30556	long
DB01029	980	P30556	long
DB01126	50400	P31213	medium
DB00087	17280	P31358	long
DB00176	936	P31645	long
DB00191	1410	Q01959	medium
DB00191	1410	P31645	long
DB00193	23	P41145	long
DB00193	23	P31645	long
DB00215	2100	P31645	long
DB00285	300	P31645	long
DB00321	900	P31645	long
DB00422	135	Q01959	medium
DB00422	135	P31645	long
DB00472	2880	P31645	long
DB00476	720	P31645	long
DB00476	720	Q01959	medium
DB00514	270	Q99720	long
DB00514	270	P31645	long
DB00514	270	Q8TCU5	long
DB00540	3480	P31645	long
DB00543	480	P31645	long
DB00656	270	P31645	long
DB00715	1440	P31645	long
DB00726	870	P31645	long
DB01104	1560	P31645	long
DB01105	66	P31645	long
DB01142	420	P31645	long
DB01149	180	P31645	long
DB01151	1320	P31645	long
DB01175	1770	P31645	long
DB01191	1110	P31645	long
DB01242	2100	P31645	long
DB04896	480	P31645	long
DB00348	3240	P32754	extra-long
DB01281	21456	P33681	short
DB01281	21456	P42081	medium
DB00297	324	P34995	short
DB00770	7.5	P43116	short
DB00770	7.5	P34995	short
DB00905	45	P43088	long
DB00905	45	P34995	short
DB00917	5	P43116	short
DB00917	5	P34995	short
DB00555	2037	Q14524	long
DB00555	2037	P35499	long
DB00555	2037	Q9UQD0	long
DB00973	1320	P35610	extra-long
DB00594	450	P51168	short
DB00594	450	P37088	medium
DB00594	450	P51170	medium
DB00197	1500	P37231	long
DB00412	210	P37231	long
DB01132	300	P37231	long
DB00627	32.5	P40261	long
DB00627	32.5	P49019	long
DB00295	180	P41143	short
DB00295	180	P41145	long
DB00318	180	P41143	short
DB00318	180	P41145	long
DB00327	636	P41143	short
DB00327	636	P41145	long
DB00497	270	P41145	long
DB00497	270	P41143	short
DB00647	540	P41143	short
DB00647	540	P41145	long
DB00704	510	P41145	long
DB00704	510	P41143	short
DB00813	420	P41143	short
DB00844	285	P41145	long
DB00844	285	P41143	short
DB00956	127.5	P41143	short
DB00956	127.5	P41145	long
DB01100	600	P41143	short
DB00370	1800	P41145	long
DB00454	240	P41145	long
DB00454	240	Q8TCU5	long
DB00652	150	P41145	long
DB00921	2220	P41145	long
DB04786	69120	P41231	long
DB00659	1590	Q8TCU5	long
DB00659	1590	P41594	long
DB00287	45	P43088	long
DB00654	17	P43088	long
DB01088	25	P43116	short
DB01088	25	P43119	long
DB00929	30	P43119	long
DB01240	6	Q9H244	long
DB01240	6	P43119	long
DB00583	1044	P50416	extra-long
DB00583	1044	P43155	extra-long
DB00583	1044	Q9UKG9	long
DB01140	90	P46059	medium
DB01558	900	P47869	long
DB00980	108	P49286	medium
DB00980	108	P48039	short
DB00222	300	P48048	short
DB00222	300	Q14654	short
DB00350	252	P48048	short
DB00414	204	P48048	short
DB00672	2160	P48048	short
DB00731	90	P48048	short
DB00731	90	Q14654	short
DB00839	420	P48048	short
DB00912	60	P48048	short
DB00912	60	Q14654	short
DB01016	600	P48544	long
DB01016	600	P48048	short
DB01016	600	Q14654	short
DB01067	210	P48048	short
DB01120	660	P48048	short
DB01124	330	P48048	short
DB01382	240	P48048	short
DB00008	4800	P48551	extra-long
DB00011	624	P48551	extra-long
DB00022	2400	P48551	extra-long
DB00034	363	P48551	extra-long
DB00069	141	P48551	extra-long
DB00105	135	P48551	extra-long
DB00091	780	P49069	medium
DB00290	115	P49916	medium
DB00613	3.45	P50135	long
DB00613	3.45	P69905	long
DB01074	24480	P50416	extra-long
DB04835	9600	P51681	short
DB01234	2700	P51843	extra-long
DB00270	480	P54289	long
DB00653	2598	Q06432	medium
DB00653	2598	P54289	long
DB00653	2598	Q08289	short
DB00996	360	P54289	long
DB01023	846	P54289	long
DB01115	120	P54289	long
DB00436	510	P55017	long
DB00524	840	P55017	long
DB00880	82.5	P55017	long
DB00999	612	P55017	long
DB01119	1089	P55017	long
DB01119	1089	Q14654	short
DB00374	1875	P55773	medium
DB00374	1875	Q9H244	long
DB00374	1875	Q03181	long
DB01200	570	P61278	medium
DB00358	30240	P69905	long
DB00608	64800	P69905	long
DB00893	300	P69905	long
DB01087	333	P69905	long
DB00043	37440	Q01362	medium
DB00182	600	Q01959	medium
DB00579	690	Q01959	medium
DB00721	7.7	Q8TCU5	long
DB00721	7.7	Q01959	medium
DB00745	13140	Q01959	medium
DB00830	1410	Q01959	medium
DB00937	300	Q01959	medium
DB01156	1440	Q01959	medium
DB01161	0.35	Q01959	medium
DB01161	0.35	Q8TCU5	long
DB01576	1140	Q01959	medium
DB00605	726	Q03181	long
DB00343	225	Q06432	medium
DB00381	2400	Q06432	medium
DB00393	510	Q06432	medium
DB01039	1200	Q07869	long
DB01241	90	Q07869	long
DB01241	90	Q9Y6L6	medium
DB00949	1290	Q8TCU5	long
DB00949	1290	Q13224	medium
DB00949	1290	Q12879	extra-long
DB01043	4800	Q8TCU5	long
DB01043	4800	Q12879	extra-long
DB01043	4800	Q13224	medium
DB00502	30240	Q13224	medium
DB00851	300	Q14181	long
DB00204	600	Q14500	medium
DB00252	1320	Q14524	long
DB00281	109	Q14524	long
DB00379	660	Q14524	long
DB00473	10	Q14524	long
DB00532	420	Q14524	long
DB00564	2700	Q14524	long
DB00680	120	Q14524	long
DB00740	720	Q14524	long
DB00740	720	Q8TCU5	long
DB00754	360	Q14524	long
DB00776	330	Q14524	long
DB00868	330	Q14524	long
DB01035	210	Q14524	long
DB01056	2100	Q14524	long
DB01182	360	Q14524	long
DB01195	1200	Q14524	long
DB01228	90	Q14524	long
DB01244	2220	Q14524	long
DB01320	15	Q14524	long
DB01388	1260	Q14524	long
DB00735	3600	Q14534	extra-long
DB00857	2160	Q14534	extra-long
DB01091	5550	Q14534	extra-long
DB00922	60	Q14654	short
DB00922	60	Q15842	medium
DB00419	390	Q16739	extra-long
DB00682	10080	Q8N0U8	long
DB00025	831	Q8NI22	short
DB00333	1800	Q8TCU5	long
DB00392	90	Q8TCU5	long
DB00762	540	Q969P6	long
DB01030	150	Q969P6	long
DB00208	5760	Q9H244	long
DB00758	15840	Q9H244	long
DB00363	480	Q9NYX4	long
DB00714	40	Q9NYX4	long
DB00875	1740	Q9NYX4	long
DB00887	75	Q9UP95	short
DB01109	90	Q9Y251	extra-long
DB00471	246	Q9Y271	long
DB00549	600	Q9Y271	long
DB00331	372	Q9Y478	extra-long
DB00390	6120	Q9Y6L6	medium
